# Supplementary material for: Innovation of Imine Metal Chelates as Corrosion Inhibitors at Different Media: A Collective Study
Source: Int J Mol Sci. 2022 Aug 19;23(16):9360. doi: 10.3390/ijms23169360 (PMC9409127; doi:10.3390/ijms23169360)
Supplement: Supplementary file 1 [file ijms-23-09360-s001.zip]

Archive with 1 entries (1 files):
- ijms-1817515-supplementary.pdf
